# Supplementary material for: Regulation and Molecular Mechanism of TLR5 on Resistance to Escherichia coli F18 in Weaned Piglets
Source: Animals (Basel). 2019 Sep 27;9(10):735. doi: 10.3390/ani9100735 (PMC6827021; doi:10.3390/ani9100735)
Supplement: Supplementary file 1 [file animals-09-00735-s001.zip]

Archive with 7 entries (7 files):
- Table S2.doc
- Figure S1.doc
- Figure S2.doc
- Figure S3.doc
- Figure S4.doc
- Figure S5.doc
- Table S1.doc
